# Supplementary material for: Fructose Causes Liver Damage, Polyploidy, and Dysplasia in the Setting of Short Telomeres and p53 Loss
Source: Metabolites. 2021 Jun 17;11(6):394. doi: 10.3390/metabo11060394 (PMC8234056; doi:10.3390/metabo11060394)
Supplement: Supplementary file 1 [file metabolites-11-00394-s001.zip]

Archive with 1 entries (1 files):
- metabolites-1243512-supplementary.pdf
